# Supplementary material for: Pan-cancer noncoding genomic analysis identifies functional CDC20 promoter mutation hotspots
Source: iScience. 2021 Mar 9;24(4):102285. doi: 10.1016/j.isci.2021.102285 (PMC8024666; doi:10.1016/j.isci.2021.102285)
Supplement: Table S1. List of the clinicopathological parameters of samples with the CDC20 promoter mutations, related to Figure 2 [file mmc2.xlsx]

## Sheet: Sheet 1
icgc_donor_id	donor_age_at_diagnosis	donor_age_at_enrollment	donor_age_at_last_followup	donor_diagnosis_icd10	donor_interval_of_last_followup	donor_relapse_interval	donor_relapse_type	donor_sex	donor_survival_time	donor_tumour_stage_at_diagnosis	donor_tumour_staging_system_at_diagnosis	donor_vital_status	prior_malignancy	project_code	_primary_site	_primary_disease
DO220901	56	75	80	C43.5	8479	6727		male	8479	IIA	AJCC 7th Edition 2010	alive	yes	MELA-AU	Skin	Skin cancer : Melanoma
DO220857	38	39	48	C43.7	3479			female	3479	IB	AJCC 7th Edition 2010	alive	unknown	MELA-AU	Skin	Skin cancer : Melanoma
DO222418	67	67	67	C43.3	212			male	212	IIB	AJCC 7th Edition 2010	alive	unknown	MELA-AU	Skin	Skin cancer : Melanoma
DO222753	65	65	67	C43.4	756	93		male	756	IIIA	AJCC 7th Edition 2010	deceased	yes	MELA-AU	Skin	Skin cancer : Melanoma
DO222810	75	75	77	C43.7	940	185		female	940	IIIC	AJCC 7th Edition 2010	deceased	unknown	MELA-AU	Skin	Skin cancer : Melanoma
DO220882	76	78	78	C43.7	598			female	598	IIIC	AJCC 7th Edition 2010	deceased	unknown	MELA-AU	Skin	Skin cancer : Melanoma
DO220885	71	72	82	C43.5	3978	231		male	3978	IIA	AJCC 7th Edition 2010	alive	unknown	MELA-AU	Skin	Skin cancer : Melanoma
DO220895	50	52	60	C43.7	3377	434		male	3377	IB	AJCC 7th Edition 2010	alive	unknown	MELA-AU	Skin	Skin cancer : Melanoma
DO220900	39	39	40	C43.9	266	171		male	266	III	AJCC 7th Edition 2010	deceased	unknown	MELA-AU	Skin	Skin cancer : Melanoma
DO222402	58	58	62	C43.6	1322	700		male	1322	IIIB	AJCC 7th Edition 2010	deceased	unknown	MELA-AU	Skin	Skin cancer : Melanoma
DO222638	83	84	84	C43.6	282			female	282	IIC	AJCC 7th Edition 2010	deceased	unknown	MELA-AU	Skin	Skin cancer : Melanoma
DO222908	83	83	84	C43.4	163			male	163	IIC	AJCC 7th Edition 2010	alive	unknown	MELA-AU	Skin	Skin cancer : Melanoma
DO218849	48	49	50	C43	1787	306	distant recurrence/metastasis	male	874	2	AJCC/2009	deceased	yes	SKCA-BR	Skin	Melanoma
DO220866	63	65	67	C43.6	1188	510		male	1188	IIIB	AJCC 7th Edition 2010	deceased	unknown	MELA-AU	Skin	Skin cancer : Melanoma
DO220872	69	69	70	C43.7	265			male	265	IIIC	AJCC 7th Edition 2010	deceased	yes	MELA-AU	Skin	Skin cancer : Melanoma
DO220875	64	70	71	C43.4	2613	2115		male	2613	IIB	AJCC 7th Edition 2010	deceased	unknown	MELA-AU	Skin	Skin cancer : Melanoma
DO220879	67	71	72	C43.5	1810			male	1810	IA	AJCC 7th Edition 2010	deceased	unknown	MELA-AU	Skin	Skin cancer : Melanoma
DO220887	57	58	64	C43.5	2495			female	2495	IIIB	AJCC 7th Edition 2010	alive	unknown	MELA-AU	Skin	Skin cancer : Melanoma
DO220891	78	79	81	C43.5	1324			male	1324	IA/IB	AJCC 7th Edition 2010	alive	unknown	MELA-AU	Skin	Skin cancer : Melanoma
DO220902	70	71	72	C43.4	595			male	595	IIA	AJCC 7th Edition 2010	deceased	unknown	MELA-AU	Skin	Skin cancer : Melanoma
DO220903	16	16	19	C43.5	1236			male	1236	IV	AJCC 7th Edition 2010	alive	unknown	MELA-AU	Skin	Skin cancer : Melanoma
DO222434	52	56	56	C43.7	1438	1091		male	1438	IIB	AJCC 7th Edition 2010	deceased	unknown	MELA-AU	Skin	Skin cancer : Melanoma
DO222696	52	52	56	C43.7	1514			female	1514	IIA	AJCC 7th Edition 2010	alive	unknown	MELA-AU	Skin	Skin cancer : Melanoma
DO222859	50	50	51	C43.7	509	378		male	509	IIIB	AJCC 7th Edition 2010	deceased	unknown	MELA-AU	Skin	Skin cancer : Melanoma
DO222880	75	75	80	C43.7	1915			female	1915	IIIB	AJCC 7th Edition 2010	deceased	unknown	MELA-AU	Skin	Skin cancer : Melanoma
DO222904	35	35	38	C43.5	1138			male	1138	IIC	AJCC 7th Edition 2010	alive	unknown	MELA-AU	Skin	Skin cancer : Melanoma
